# Supplementary material for: The Roles of Individual Mammalian Argonautes in RNA Interference In Vivo
Source: PLoS One. 2014 Jul 3;9(7):e101749. doi: 10.1371/journal.pone.0101749 (PMC4081796; doi:10.1371/journal.pone.0101749)
Supplement: Table S1 — Sequences and relative target-site positions of siRNAs. (XLS) [file pone.0101749.s004.xls]

## Sheet: TableS1
	Table S1. Sequences and relative target-site positions of siRNAs.
	Target Gene Symbol	Accession #	Location	Sense (passenger) strand	Antisense (guide) strand
	Ago1*	NM_153403.2	3'UTR	GAAuuGAcuuccAuAAucAdTsdT**	UGAUuAUGGAAGUcAAUUCdTsdT
	Ago2	NM_153178.4	3'UTR	cAucGAAcAuGAGAcGucudTsdT	AGACGUCUcAUGUUCGAUGdTsdT
	FVII***	NM_010172.3	CDS	GGAucAucucAAGucuuAcdTsdT	GuAAGAcuuGAGAuGAuccdTsdT
	FVII	NM_010172.3	3'UTR	AGuuAGAGAcucAcAAAGAdTsdT	UCUUUGUGAGUCUCuAACUdTsdT
	Fads1	NM_146094.1	CDS	GuGAcAcAGAuGAAccAuAdTsdT	uAUGGUUcAUCUGUGUcACdTsdT
	Fads1	NM_146094.1	3'UTR	ccAcuAuGAAucuAAuGuudTsdT	AAcAUuAGAUUcAuAGUGGdTsdT
	Fads1	NM_146094.1	3'UTR	uuAAAAGGuuAGGGAAcAudTsdT	AUGUUCCCuAACCUUUuAAdTsdT
	Fads1	NM_146094.1	3'UTR	GuuGAAGGcAGGAAuucAAdTsdT	UUGAAUUCCUGCCUUcAACdTsdT
	Fads1	NM_146094.1	3'UTR	AGAuAAccccucuuGuAAAdTsdT	UUuAcAAGAGGGGUuAUCUdTsdT
	Fads1	NM_146094.1	3'UTR	cuccuucGAAcAuGAuuuAdTsdT	uAAAUcAUGUUCGAAGGAGdTsdT
	Fads1	NM_146094.1	3'UTR	uccAGAGAGAAcAuuAGAudTsdT	AUCuAAUGUUCUCUCUGGAdTsdT
	Fads1	NM_146094.1	3'UTR	ucuucuAAucGGuccccAAdTsdT	UUGGGGACCGAUuAGAAGAdTsdT
	Fads1	NM_146094.1	3'UTR	AcuGAAcAcuAuucccAuAdTsdT	uAUGGGAAuAGUGUUcAGUdTsdT
	Fads1	NM_146094.1	3'UTR	GAAcAcuAuucccAuAGuudTsdT	AACuAUGGGAAuAGUGUUCdTsdT
	Fads1	NM_146094.1	3'UTR	uAGGGuAAcuucuGAcAAAdTsdT	UUUGUcAGAAGUuACCCuAdTsdT
	Fads2	NM_019699.1	CDS	AAAccAAccAccuGuucuudTsdT	AAGAAcAGGUGGUUGGUUUdTsdT
	Fads2	NM_019699.1	CDS	AuAAGAAAuccAuAuGGAAdTsdT	UUCcAuAUGGAUUUCUuAUdTsdT
	Fads2	NM_019699.1	CDS	uuGucAuuGGccAcuuAAAdTsdT	UUuAAGUGGCcAAUGAcAAdTsdT
	Fads2	NM_019699.1	CDS	AcAAGGAcccGGAcAuAAAdTsdT	UUuAUGUCCGGGUCCUUGUdTsdT
	Fads2	NM_019699.1	CDS	uAAAGAGccuGcAuGuGuudTsdT	AAcAcAUGcAGGCUCUUuAdTsdT
	Fads2	NM_019699.1	CDS	uccAGuAccAGAucAucAudTsdT	AUGAUGAUCUGGuACUGGAdTsdT
	Fads2	NM_019699.1	CDS	ucAGcuAcuAuAuGcGuuudTsdT	AAACGcAuAuAGuAGCUGAdTsdT
	Fads2	NM_019699.1	CDS	GcuAcuAuAuGcGuuucuudTsdT	AAGAAACGcAuAuAGuAGCdTsdT
	Fads2	NM_019699.1	CDS	uccucAAcuuuAucAGGuudTsdT	AACCUGAuAAAGUUGAGGAdTsdT
	Fads2	NM_019699.1	CDS	AGAuGAAccAccuuGucAudTsdT	AUGAcAAGGUGGUUcAUCUdTsdT
	Fads2	NM_019699.1	CDS	AAuAccAGGAGAAGccGuudTsdT	AACGGCUUCUCCUGGuAUUdTsdT
	Fads2	ENSMUSE00000435198	3'UTR	cuAuGucAuucuGAGGucudTsdT	AGACCUcAGAAUGAcAuAGdTsdT
	Fads2	ENSMUSE00000435198	3'UTR	GucAuucuGAGGucuAAcudTsdT	AGUuAGACCUcAGAAUGACdTsdT
	Fads2	ENSMUSE00000435198	3'UTR	GAcGucGGcuAuAGcAGGAdTsdT	UCCUGCuAuAGCCGACGUCdTsdT
	Luc	n/a	n/a	cuuAcGcuGAGuAcuucGAdTsdT	UCGAAGuACUcAGCGuAAGdTsdT
	Rab5a	NM_025887.4	CDS	uuGuGAAAGGccAAuuucAdTsdT	UGAAAUUGGCCUUUcAcAAdTsdT
	Rab5a	NM_025887.4	CDS	uGAGGAAuccuuuGcGAGAdTsdT	UCUCGcAAAGGAUUCCUcAdTsdT
	Rab5a	NM_025887.4	CDS	GcAAGcAAGuccuAAuAuudTsdT	AAuAUuAGGACUUGCUUGCdTsdT
	Rab5a	NM_025887.4	3'UTR	GGAGuuGGGAGcAuuuAGcdTsdT	GCuAAAUGCUCCcAACUCCdTsdT
	Rab5a	NM_025887.4	3'UTR	GAGAcuAuGGuAGAAucAAdTsdT	UUGAUUCuACcAuAGUCUCdTsdT
	Rab5a	NM_025887.4	3'UTR	AGAAGAcuuAcGcuuAAcAdTsdT	UGUuAAGCGuAAGUCUUCUdTsdT
	Rab5a	NM_025887.4	3'UTR	GAAGAcuuAcGcuuAAcAAdTsdT	UUGUuAAGCGuAAGUCUUCdTsdT
	Rab5c	NM_024456.4	CDS	ccAAGAcuGcAAuGAAcGudTsdT	ACGUUcAUUGcAGUCUUGGdTsdT
	Rab5c	NM_024456.4	3'UTR	cccGAcuGGAAucuAcucudTsdT	AGAGuAGAUUCcAGUCGGGdTsdT
	Rab5c	NM_024456.4	3'UTR	AucuAcucuAAccAAucGcdTsdT	GCGAUUGGUuAGAGuAGAUdTsdT
	Rab5c	NM_024456.4	3'UTR	ucuAcucuAAccAAucGcAdTsdT	UGCGAUUGGUuAGAGuAGAdTsdT
	Rab5c	NM_024456.4	3'UTR	uAcucuAAccAAucGcAcudTsdT	AGUGCGAUUGGUuAGAGuAdTsdT
	Rab5c	NM_024456.4	3'UTR	AcucuAAccAAucGcAcuudTsdT	AAGUGCGAUUGGUuAGAGUdTsdT
	Rab5c	NM_024456.4	3'UTR	cAAucGcAcuuAAcAAcucdTsdT	GAGUUGUuAAGUGCGAUUGdTsdT
	Rab5c	NM_024456.4	3'UTR	AucAAGAAuucuccGcAuAdTsdT	uAUGCGGAGAAUUCUUGAUdTsdT
	Rab5c	NM_024456.4	3'UTR	uAAcuuuGAuccuAGGccGdTsdT	CGGCCuAGGAUcAAAGUuAdTsdT
	Rab5c	NM_024456.4	3'UTR	AcccAcAucuuAAcuuGuudTsdT	AAcAAGUuAAGAUGUGGGUdTsdT
	Rab5c	NM_024456.4	3'UTR	uGuucuGAccAAAucAcGAdTsdT	UCGUGAUUUGGUcAGAAcAdTsdT
	Rab5c	NM_024456.4	3'UTR	uGucAAuAuAGucAGccGAdTsdT	UCGGCUGACuAuAUUGAcAdTsdT
	*Bold siRNAs were used in vivo.
	**Lower case letters indicate bases with a 2’OMe backbone modification, all sequences are represented in 5’-3’ direction. *Bold siRNAs were used in vivo. **2′-Fluoro- instead of 2′-O-Me-modification.
	***2′-Fluoro- instead of 2′-O-Me-modification.
