# Supplementary material for: The Roles of Individual Mammalian Argonautes in RNA Interference In Vivo
Source: PLoS One. 2014 Jul 3;9(7):e101749. doi: 10.1371/journal.pone.0101749 (PMC4081796; doi:10.1371/journal.pone.0101749)
Supplement: Table S2 — Relative Argonaute mRNA abundance. (XLS) [file pone.0101749.s005.xls]

## Sheet: TableS2
	Table S2. Relative Argonaute mRNA abundance
			Mean ± s.d.
	Genotype	RNA source	Ago1	Ago2	Ago3	Ago4
	C57BL/6	MEF	0.190 ± 0.016	0.214 ± 0.010	0.093 ± 0.011	0.007 ± 0.001
		Liver	0.233 ± 0.025	0.358 ± 0.027	0.285 ± 0.029	0.051 ± 0.004
	Ago1+/+	MEF	0.227 ± 0.016	0.464 ± 0.028	0.101 ± 0.003	0.024 ± 0.003
	Ago1-/-	MEF	0.057 ± 0.005	0.413 ± 0.033	0.108 ± 0.007	0.025 ± 0.000
		Liver	0.061 ± 0.002	0.216 ± 0.111	0.241 ± 0.010	0.041 ± 0.013
	Ago2fl/fl	MEF	0.146 ± 0.010	0.322 ± 0.018	0.085 ± 0.002	0.007 ± 0.001
		Liver	0.302 ± 0.032	0.295 ± 0.120	0.258 ± 0.064	0.049 ± 0.009
	Ago2-/-	MEF	0.317 ± 0.016	0.039 ± 0.002	0.107 ± 0.002	0.028 ± 0.002
		Liver	0.312 ± 0.038	0.075 ± 0.023	0.306 ± 0.052	0.055 ± 0.008
	Ago3-/-	MEF	0.267 ± 0.052	0.431 ± 0.049	0.080 ± 0.002	0.019 ± 0.007
		Liver	0.246 ± 0.005	0.276 ± 0.144	0.136 ± 0.047	0.038 ± 0.015
	Ago4-/-	MEF	0.174 ± 0.011	0.368 ± 0.006	0.081 ± 0.014	0.003 ± 0.006
		Liver	0.266 ± 0.027	0.468 ± 0.115	0.362 ± 0.084	0.027 ± 0.003
	Individual Argonaute mRNA levels compared to GAPDH in wild-type and Argonaute-/- MEF cells (measured by bDNA assay, mean of two technical replicates) and livers (measured by qRT-PCR, n=2-3 animals per genotype).
